# Supplementary material for: The Other Dimension—Tuning Hole Extraction via Nanorod Width
Source: Nanomaterials (Basel). 2022 Sep 25;12(19):3343. doi: 10.3390/nano12193343 (PMC9565346; doi:10.3390/nano12193343)
Supplement: Supplementary file 1 [file nanomaterials-12-03343-s001.zip]

Archive with 1 entries (1 files):
- nanomaterials-1929616-supplementary.pdf
